# Supplementary material for: Specific inter-domain interactions stabilize a compact HIV-1 Gag conformation
Source: PLoS One. 2019 Aug 22;14(8):e0221256. doi: 10.1371/journal.pone.0221256 (PMC6705756; doi:10.1371/journal.pone.0221256)
Supplement: S1 Table — (XLSX) [file pone.0221256.s004.xlsx]

## Sheet: Sheet1
MA/CActd			Protein-Protein Interaction Algorithm
sequence	Residue	SPPIDER	InterProSurf	PIC	PISA	cocomaps	KFC2	BindProfx	Mentions
43	R								7
44	F								7
45	A								7
46	V								6
47	N								5
59	Q								6
60	I								2
62	G								6
63	Q								7
64	L								2
65	Q								3
67	S								6
69	Q								6
70	T								7
71	G								3
75	L								3
108	Q								4
293	F								3
294	R								7
297	V								5
298	D								3
301	Y								6
305	R								2
337	L								6
342	T								6
344	E								7
345	E								7
347	M								7
348	T								7
349	A								2
351	Q								7
352	G								4
361	R								5
363	L								4
Table S4: Listing of the seven Protein-Protein Interaction (PPI) algorithm results for the residues in the MA/CActd binding interface.
Colored cells indicate that a given PPI algorithm listed the corresponding residue, white cells indicate no listing.
Ommitted sequence numbers were not listed by any of the seven PPI algorithms.
Colors also denote the number of mentions in the PPI lists: 7 (red), 6(orange), 5(yellow), 4 (green), 3 (blue), 2 (purple).
In the main text, we focus on those resiudes listed by consensus of all seven PPI algorithms.
